# Supplementary material for: A rare subtype of lynch syndrome familial with co-mutation of EpCAM c.344T>C, MSH2 c.2744A>G, PMS2 c.1408C>T and APC c.5465T>A, case report and literature review
Source: Front Genet. 2025 Oct 15;16:1667899. doi: 10.3389/fgene.2025.1667899 (PMC12562977; doi:10.3389/fgene.2025.1667899)
Supplement: Supplementary file 1 [file Table1.xlsx]

## Sheet: Sheet1
Supplementary Table S1. Functional and Clinical Summary of EpCAM c.344T>C, MSH2 c.2744A>G, APC c.5465T>A and PMS2 c.1408C>T mutations
Study	Mutaion Gene	Cancer Type / Main Topic	Sample Size	Functional Impact	Molecular Mechanism Hypothesis	Conclusion	Source
Jiang et al., 2011	EpCAM c.344T>C (rs1126497)	Breast Cancer	1643 cases / 1818 controls	T allele increases cancer risk, CT+TT vs CC: OR = 1.40, P < 0.001; earlier onset	EpCAM may regulate breast cancer stemness; the mutation may disrupt protein function	Met115Thr is a genetic susceptibility factor for breast cancer	Jiang, Lan et al. “A non-synonymous polymorphism Thr115Met in the EpCAM gene is associated with an increased risk of breast cancer in Chinese population.” Breast cancer research and treatment vol. 126,2 (2011): 487-95. doi:10.1007/s10549-010-1094-6
Hu et al., 2012	EpCAM c.344T>C (rs1126497)	Cervical Cancer	521 cases / 560 controls	CT+TT genotypes significantly increase cancer risk; dose-dependent association	Located in the TY domain; may weaken EpCAM function and increase invasiveness	Met115Thr is significantly associated with cervical cancer risk	Hu, Min et al. “Functional polymorphism in the EpCAM gene is associated with occurrence and advanced disease status of cervical cancer in Chinese population.” Molecular biology reports vol. 39,7 (2012): 7303-9. doi:10.1007/s11033-012-1560-9
Heubner et al., 2015	EpCAM c.344T>C (rs1126497)	Ovarian Cancer	462 cases / 926 controls	No significant association with cancer risk; does not interfere with antibody therapy	No functional changes observed	Not a risk factor for ovarian cancer but may have prognostic significance	Heubner, Martin et al. “Single nucleotide polymorphisms of the EpCAM-coding gene TACSTD1 in patients with ovarian cancer and their potential translational aspects.” Archives of gynecology and obstetrics vol. 292,6 (2015): 1367-72. doi:10.1007/s00404-015-3802-2
Yang et al., 2014	EpCAM c.344T>C (rs1126497)	Non-small Cell Lung Cancer (NSCLC)	535 cases	CT/TT genotypes associated with poorer OS and RFS (HR ≈ 1.40); marker of poor prognosis	The mutation may impair EpCAM’s inhibition of Cathepsin L, increasing tumor invasiveness	Considered a negative prognostic biomarker for NSCLC	Yang, Yuefan et al. “Polymorphisms of EpCAM gene and prognosis for non-small-cell lung cancer in Han Chinese.” Cancer science vol. 105,1 (2014): 89-96. doi:10.1111/cas.12318
Ma et al., 2016	EpCAM c.344T>C (rs1126497)	Gastric Cancer	510 cases / 510 controls	T allele significantly increases cancer risk (OR = 2.05); associated with higher expression	The variant upregulates EPCAM mRNA expression and may promote tumorigenesis	Met115Thr is associated with gastric cancer risk and EPCAM overexpression	Ma, X, et al. "Epithelial Cellular Adhesion Molecule rs1126497 Polymorphism Contributes to Gastric Cancer Susceptibility: A Case-Control Study" J NANOSCI NANOTECHNO vol. 16, (2025): J NANOSCI NANOTECHNO. doi: 10.1166/jnn.2016.12994
Sankpal et al., 2021	Multiple sites of EpCAM	In vitro Functional Assay	13 EpCAM mutant models (incl. M115T)	Variants (including M115T) reduce EpCAM-mediated CTSL inhibition and enhance invasion	p.Met115Thr is located in the TY domain; mutation likely alters protein folding and reduces CTSL suppression, enhancing tumor cell invasiveness	EpCAM mutations, including p.Met115Thr, impair its ability to inhibit CTSL, representing a potential pro-oncogenic mechanism and therapeutic target.	Sankpal, Narendra V et al. “Cancer-associated mutations reveal a novel role for EpCAM as an inhibitor of cathepsin-L and tumor cell invasion.” BMC cancer vol. 21,1 541. 12 May. 2021, doi:10.1186/s12885-021-08239-z
Yang et al., 2020	MSH2 c.2744A>G	Non-small cell lung cancer (NSCLC)	486 cases	No significant association with treatment efficacy or toxicity	No functional data; possibly benign or variant of uncertain significance (VUS)	Likely benign / VUS	Yang, Zhiguang, and Zhaoyu Liu. “Potential Functional Variants in DNA Repair Genes Are Associated with Efficacy and Toxicity of Radiotherapy in Patients with Non-Small-Cell Lung Cancer.” Journal of oncology vol. 2020 3132786. 24 Jun. 2020, doi:10.1155/2020/3132786
Kukita et al., 2016	MSH2 c.2744A>G	Lung cancer with liver and thyroid tumors	Case report (1 patient)	Germline variant in a patient with multiple primary tumors	May contribute to cancer predisposition, though functional relevance remains unclear	Uncertain significance	Kukita, Yoji et al. “Homozygous inactivation of CHEK2 is linked to a familial case of multiple primary lung cancer with accompanying cancers in other organs.” Cold Spring Harbor molecular case studies vol. 2,6 (2016): a001032. doi:10.1101/mcs.a001032
Xing et al., 2019	MSH2 c.2744A>G	Clear cell renal cell carcinoma (CCRCC)	303 cases / 310 controls	GG genotype associated with increased risk vs. AA (OR = 1.37, p = 0.029)	Potential susceptibility variant involved in tumorigenesis	Potentially pathogenic / risk-associated	Xing, Zhaohui et al. “The Association Between hMLH1 and hMSH2 Polymorphisms and Renal Tumors in Northeastern China.” Genetic testing and molecular biomarkers vol. 23,8 (2019): 573-579. doi:10.1089/gtmb.2019.0011
Guerreiro et al., 2007	APC c.5465T>A (rs459552)	Interaction between the D1822V polymorphism of the APC gene and the intake of fat, calcium, and fiber in colorectal cancer risk.	196 CRC patients / 200 controls	D1822V not significantly associated with CRC alone. However, high fiber and calcium intake significantly reduced CRC risk among DV/VV carriers (OR ≈ 0.5).	APC conformational alteration may affect β-catenin regulation; dietary fiber and calcium enhance protective modulation in variant carriers.	D1822V is a benign polymorphism with potential gene–diet interaction modifying CRC susceptibility.	Guerreiro, Catarina S et al. “The D1822V APC polymorphism interacts with fat, calcium, and fiber intakes in modulating the risk of colorectal cancer in Portuguese persons.” The American journal of clinical nutrition vol. 85,6 (2007): 1592-7. doi:10.1093/ajcn/85.6.1592
Liang et al., 2013	APC c.5465T>A (rs459553)	Meta-analysis of APC D1822V and CRC risk	9,868 CRC cases / 10,930 controls (40 studies)	VV genotype associated with slightly decreased CRC risk vs. DD (OR = 0.87, 95% CI: 0.77–0.99); no significant DV or DV+VV effect	Weak effect near β-catenin site; no diet interaction	Likely benign with weak protective role	Liang, Jing et al. “APC polymorphisms and the risk of colorectal neoplasia: a HuGE review and meta-analysis.” American journal of epidemiology vol. 177,11 (2013): 1169-79. doi:10.1093/aje/kws382
Slattery et al., 2001	APC c.5465T>A (rs459554)	Association of APC D1822V polymorphism with colon cancer and its interaction with diet and lifestyle	1585 cases / 1945 controls	D1822V alone not associated with CRC. VV genotype with low-fat diet showed reduced risk (OR = 0.2).	Variant near β-catenin site; may affect APC-fat interaction.	Low-risk polymorphism with diet-sensitive effects.	Slattery, M L et al. “A molecular variant of the APC gene at codon 1822: its association with diet, lifestyle, and risk of colon cancer.” Cancer research vol. 61,3 (2001): 1000-4.
Picelli et al., 2013	APC c.5465T>A (rs459555)	Meta-analysis of SNPs in mismatch repair genes including APC D1822V	8654 cases / 7731 controls (7 studies)	No significant association between APC D1822V and CRC risk (OR ≈ 1.00)	Low-penetrance SNP with minimal effect	Likely benign / VUS	Picelli, Simone et al. “Meta-analysis of mismatch repair polymorphisms within the cogent consortium for colorectal cancer susceptibility.” PloS one vol. 8,9 e72091. 6 Sep. 2013, doi:10.1371/journal.pone.0072091
Al-Tameemi et al., 2024	APC c.5465T>A (rs459556)	Role of APC D1822V (rs459552) mutation in colorectal cancer progression	150 CRC patients / 50 controls	D1822V mutation frequency increased with tumor grade (29.4% in Grade I to 69.2% in Grade III); no link to APC expression	May promote aggressiveness without affecting APC expression	Potential modifier, Linked to progression, not expression loss	Al-Tameemi, Hamid K et al. “Molecular and immunohistochemical study of APC exon 16 and its possible role in colorectal carcinoma development.” Heliyon vol. 10,3 e23443. 12 Dec. 2023, doi:10.1016/j.heliyon.2023.e23443
Rosales-Reynoso et al., 2019	APC c.5465T>A (rs459557)	Association of APC rs459552 with CRC susceptibility, TNM stage, tumor site	196 CRC patients / 300 controls	No significant association with CRC risk, TNM stage, or tumor site	Likely a neutral polymorphism without clinical effect	rs459552 shows no clinical relevance in CRC in this population	Rosales-Reynoso, MA, et al. "Genetic Polymorphisms in APC, DVL2, and AXIN1 Are Associated with Susceptibility, Advanced TNM Stage or Tumor Location in Colorectal Cancer." TOHOKU J EXP MED vol. 249, (2019): TOHOKU J EXP MED. doi: 10.1620/tjem.249.173
Chang et al., 2016	APC c.5465T>A (rs459559)	APC mutations and breast cancer susceptibility	89 breast cancer cases / 50 controls	Eight SNPs detected, including c.5465T>A (p.Val1822Asp); no significant difference in frequency between patients and controls; no link to breast cancer risk.	Low-frequency variant, likely nonfunctional in breast tissue	No link between APC D1822V and breast cancer	Chang, Ya-Sian et al. “Analysing the mutational status of adenomatous polyposis coli (APC) gene in breast cancer.” Cancer cell international vol. 16 23. 28 Mar. 2016, doi:10.1186/s12935-016-0297-2
Picelli et al., 2010	APC c.5465T>A (rs459560)	Common low-penetrance variants in CRC-related genes	2333 CRC cases / 2780 controls	APC D1822V frequency similar between cases and controls	Classified as low-penetrance allele with minimal effect	D1822V unlikely to contribute to CRC risk	Picelli, Simone et al. “Common variants in human CRC genes as low-risk alleles.” European journal of cancer (Oxford, England : 1990) vol. 46,6 (2010): 1041-8. doi:10.1016/j.ejca.2010.01.013
Parine et al., 2019	APC c.5465T>A (rs459561)	APC D1822V and Wnt pathway polymorphisms in Saudi CRC patients	122 CRC cases / 110 controls	D1822V variant less frequent in CRC cases (OR = 0.49, p < 0.05)	Variant may attenuate Wnt signaling, conferring protective effect	D1822V may protect against CRC in this population	Parine, Narasimha Reddy et al. “Genetic variants in the WNT signaling pathway are protectively associated with colorectal cancer in a Saudi population.” Saudi journal of biological sciences vol. 26,2 (2019): 286-293. doi:10.1016/j.sjbs.2018.05.018
Mostowska et al., 2014	APC c.5465T>A (rs459562)	Association between APC SNPs and ovarian cancer in Polish women	258 ovarian cancer patients / 282 controls	rs459552 frequency showed no significant difference between cases and controls	Likely low-penetrance SNP, no clear effect in ovarian tissue	rs459552 is not associated with ovarian cancer risk in this population	Mostowska, Adrianna et al. “An analysis of polymorphisms within the Wnt signaling pathway in relation to ovarian cancer risk in a Polish population.” Molecular diagnosis & therapy vol. 18,1 (2014): 85-91. doi:10.1007/s40291-013-0059-y
Theodoratou et al., 2008	APC c.5465T>A (rs459563)	Interaction between APC rs459552 variant and diet/lifestyle in colorectal cancer risk	2789 CRC cases / 2749 controls (GxE sub-study: 1656 cases / 2292 controls)	rs459552 showed no direct CRC risk but interacted with fat intake and HRT	May alter response to environmental factors via Wnt pathway modulation	rs459552 may modify CRC risk under specific exposures	Theodoratou, Evropi et al. “Modification of the associations between lifestyle, dietary factors and colorectal cancer risk by APC variants.” Carcinogenesis vol. 29,9 (2008): 1774-80. doi:10.1093/carcin/bgn082
Wallis et al., 1999	APC c.5465T>A (rs459564)	Genotype-phenotype correlations of APC mutations in FAP and non-FAP colorectal cancer	190 FAP patients / 15 non-FAP CRC patients	Truncating mutations found only in FAP; amino acid changes also observed in non-FAP cases	Truncating mutations cause loss of function; codon 1822 variants may disrupt β-catenin regulation	codon 1822 change may be pathogenic	Wallis, Y L et al. “Molecular analysis of the APC gene in 205 families: extended genotype-phenotype correlations in FAP and evidence for the role of APC amino acid changes in colorectal cancer predisposition.” Journal of medical genetics vol. 36,1 (1999): 14-20.
Yen et al., 1998	APC c.5465T>A (rs459565)	Association of APC polymorphisms with sporadic colorectal polyps	402 polyp cases / 647 controls	rs459552 variant showed no significant association with polyp risk	Likely neutral polymorphism; no functional consequence observed	rs459552 not involved in polyp susceptibility in this population	Yen, Timothy, et al. “APC-Associated Polyposis Conditions.” GeneReviews®, edited by Margaret P Adam et. al., University of Washington, Seattle, 18 December 1998.
Gray et al., 2018	PMS2 c.1408C>T	The study focuses on the detection of PMS2 mutations in Lynch Syndrome, particularly in colorectal cancer	58 samples for somatic mutation detection and 5 samples for germline variant analysis	Lacking functional data	The original text does not provide a specific molecular mechanism hypothesis	It was detected at 100% allele frequency across replicates in an MSI-stable tumor with no other pathogenic PMS2 alterations. it is classified as likely benign or of uncertain significance	Gray, Phillip N et al. “TumorNext-Lynch-MMR: a comprehensive next generation sequencing assay for the detection of germline and somatic mutations in genes associated with mismatch repair deficiency and Lynch syndrome.” Oncotarget vol. 9,29 20304-20322. 17 Apr. 2018, doi:10.18632/oncotarget.24854
